# Supplementary material for: Single-Cell RNA-Seq of Bone Marrow Cells in Aplastic Anemia
Source: Front Genet. 2022 Jan 3;12:745483. doi: 10.3389/fgene.2021.745483 (PMC8762313; doi:10.3389/fgene.2021.745483)
Supplement: Supplementary file 1 [file Table2.xlsx]

## Sheet: Sheet1
supplemental Table 2 Marker genes of Clusters 1, 5, 8, 10 and 13
Cluster	Marker genes	lineage-specific differentiated
		transcription factors
1	SPINK2, SOX4, FAM30A, CDK6, AC084033.3, SMIM24, STMN1, PRSS57, MEF2C, IGLL1	SOX4, MEF2C
5	PRTN3, MPO, AZU1, ELANE, CTSG, RNASE2, PRSS57, MGST1, SERPINB10, C1QTNF4,	ELANE, MPO
8	APOC1, PCLAF, TYMS, CNRIP1, UBE2C，CDK1, TOP2A, ALDH1A1, CENPU, CCNB2	GATA-1, KLF1, MYB,
10	VPREB1, DNTT, IGLL1, VPREB3, UHRF1, IGHV5-78, EBF1, CD9, TOP2A, CD24	VPREB1, TCF4,
13	AJ009632.2, RBPMS, TM4SF1, EHD2, CHRM3, XXYLT1-AS2, BAALC-AS2, ROBO4, CLEC9A, MAMDC2	RUNX1, RUNX2, , TCF4,
