# Supplementary material for: Single-Cell RNA-Seq of Bone Marrow Cells in Aplastic Anemia
Source: Front Genet. 2022 Jan 3;12:745483. doi: 10.3389/fgene.2021.745483 (PMC8762313; doi:10.3389/fgene.2021.745483)
Supplement: Supplementary file 7 [file Table1.xlsx]

## Sheet: Sheet1
supplemental Table 1 Summary statistics of sequencing data for the four samples
Sample	Number of cells	Number of reads	Mean reads per cell	Median genes per cell
AA1	6236	621139329	99605	838
AA2	7927	534532815	67431	1085
Normal 1	4669	546363475	117019	1365
Normal 2	4853	488204315	102865	614
